# Supplementary material for: EASI Transformation: An Efficient Transient Expression Method for Analyzing Gene Function in Catharanthus roseus Seedlings
Source: Front Plant Sci. 2019 Jun 11;10:755. doi: 10.3389/fpls.2019.00755 (PMC6585625; doi:10.3389/fpls.2019.00755)
Supplement: TABLE S1 — Primers used for the construction of new vectors. [file Table_1.XLSX]

## Sheet: Sheet1
Primers used for the construction of new vectors
Number	Name	Sequence (5'-3')	Note
1	virGN54D_F Builder	CGTGAGTTTTCGTTCTAGCTGTAACCTCGAAGCGTTTCAC	amplification of virGN54D fragment to construct pSB90 - pAGM4723_VirGN54D
2	virGN54D_R Builder	GTCTGACGCTCAGTGAGATCACGAGCCAGTATCCTGACG
3	pAGM4723_F Builder	ACTGGCTCGTGATCTCACTGAGCGTCAGACCCCGTAG	amplification of vector backbone to construct pSB90 - pAGM4723_VirGN54D
4	pAGM4723_R Builder	TCGAGGTTACAGCTAGAACGAAAACTCACGTTAAGGGATTTTGG
5	fLuc1F	ttgaagacttaATGGAGGACGCCAAAAACATAAAG	for inserting the U5 small nuclear ribonucleoprotein component (A. thaliana) intron (from pICSL50016) into P. pyralis luciferase (from pICSL80001)
6	fLuc1R	ttgaagacaaTTACCTCGATATGTGCATCTGTAAAAGC
7	fLuc2F	ttgaagacttGTAAGTTTCTGCTTCTACCTTTGAT
8	fLuc2R	ttgaagacaaCTGCACATCAACAAATTTTGG
9	fLuc3F	ttgaagacttGCAGGTGAACATCACGTACGCGGA
10	fLuc3R	ttgaagacaaAAGCTTACAATTTGGACTTTCCGCCC
11	tGFP-I_F	ttgaagacttaATGAGAGGATCTGGATCTGAGTCTGA	transfer of CT-tGFP-PLUS from pICSL50016 into the CDS1 acceptor vector pICH41308
12	tGFP-I_R	ttgaagacaaAAGCTTATCATTCCTCACCAGC
13	ZCT1_mo_F	ttgaagacaaAATGGGCGTGAAGAGATTCAGAG	ampflification of C. roseus ZCT1 and insertion into pICH41308
14	ZCT1_mo_R	ttgaagacaaAAGCttaGACGAAAAATTCCAGTAAGGGAGG
15	ORCA3_mo_F1	ttgaagacaaAATGTCCGAAGAAATCATTTCCGTC	ampflification of C. roseus ORCA3, removal of MoClo incompatible RE sites, and insertion into pICH41308
16	ORCA3_mo_R1	ttgaagacaaGAtGACGACGACGTCGTAGAAGGC
17	ORCA3_mo_F2	ttgaagacaaCaTCTTCGTCTGAAAATAGTGGAGG
18	ORCA3_mo_R2	ttgaagacaaAAGCTTAATATCGTCTCTTCTTCCTTCCTCC
19	STR_pro_F	ttgaagacaaGGAGGATCTTTATTGTTTGTATTTTCATAATTAATTAATCCC	ampflification of C. roseus STR1 promoter and 5' UTR and insertion into pICH41295
20	STR_pro_R	ttgaagacaaCATTGTTGACTGTAAATGATGGGAGTG
